# Supplementary material for: Hemoglobin-to-Red Cell Distribution Width Ratio Was Associated with Cardiovascular Diseases and Death
Source: J Clin Med. 2025 Jun 23;14(13):4464. doi: 10.3390/jcm14134464 (PMC12250184; doi:10.3390/jcm14134464)
Supplement: Supplementary file 1 [file jcm-14-04464-s001.zip]

Archive with 1 entries (1 files):
- jcm-3641134-supplementary.pdf
